# Supplementary material for: Eomes transcription factor is required for the development and differentiation of invariant NKT cells
Source: Commun Biol. 2019 Apr 29;2:150. doi: 10.1038/s42003-019-0389-3 (PMC6488575; doi:10.1038/s42003-019-0389-3)
Supplement: Supplementary file 4 — Supplementary Data 1 [file 42003_2019_389_MOESM4_ESM.xlsx]

## Sheet: Figure 1
Figure 1a	%NKT
	Thymus			Spleen			Liver
	WT	Eomnes cKO		WT	Eomnes cKO		WT	Eomnes cKO
	0.36	0.23		1.03	0.49		11.8	0.21
	0.57	0.27		0.98	0.46		7.91	3.22
	0.57	0.21		0.85	0.51		5.1	2.88
	0.66	0.44		0.54	0.42		11.1	2.39
	0.68	0.24		1.04	0.35		7.99	3.63
	1.17	0.43		1.17	0.43		8.81	0.53
	0.31	0.73		0.72	0.73		8.785	1.29
		0.24			0.31			0.52
Figure 1c	% in thymus NKT
	stage 0	WT	4.73	8.49	5.55	5.81	5.85	2.83	13.4
		Eomes cKO	4.73	4.83	4.36	8.02	4.97	3.62	12.7	10.4
	stage 1	WT	5.92	5.65	8.72	2.98	11.9	2.71	7
		Eomes cKO	44.5	23.8	37.7	18.8	14	48	20.1	38.1
	stage 2	WT	16.7	14.8	16.6	9.41	18.5	15.8	12.6
		Eomes cKO	43.6	40	33.6	39.8	38.4	48.4	46.9	57.4
	stage 3	WT	76.3	77	67.3	85.7	65.7	81.8	79.6
		Eomes cKO	8.18	33.6	29.3	42.4	46.2	2.69	32.4	3.88
Figure 1d	NKT-TCR MFI
	WT	Eomes cKO
	183	643
	171	260
	175	277
	328	567
	332	1260
	197	673
Figure 1e	relative intensity
	stage 0	stage 1	stage 2	stage 3
	0.0258006	0.00239336	0.0129627	0.000117595
	0.0562186	0.0120753	0.00901616	0.0157177
	0.0723039	0.0132734	0.00488681	6.16407e-06
	0.0181939	0.00201116	0.00827384	1.41204e-05
	0.0397273	0.0112236	0.00795966	0.0177871
	0.0215569	0.00237279	0.00233783	5.71605e-06

## Sheet: Figure 2
Figure 2b	relative intensity
	NKT0	NKT1	NKT2	NKT17
	0.0354256	0.0173678	4.21619e-06	5.6418e-06
	0.029951	0.00549775	4.00191e-06	5.26427e-06
	0.0277884	0.0041336	1.77964e-05	0.0049695
	0.0273913	0.00106105	4.31007e-06	0.00468941
	0.024018	0.0110034	0.00230679	2.19014e-05
Figure 2c	% in iNKT thymus
	NKT1			NKT2			NKT17
	WT	Eomes cKO		WT	Eomes cKO		WT	Eomes cKO
	63.8	7.71		7.22	56.3		3.19	15.8
	57.5	44.9		8.54	18		0.37	5.18
	62.5	37.1		7.94	20.8		1.06	5.29
	23.57	4.09		21.5	40.4		0.85	0.56
	69.8	26.5		10.7	31.3		0.19	1.13
	48.4	3.16		14.8	31.3		2.89	1.6
		19.77			43.1			2.93
	% in iNKT spleen
	NKT1			NKT2			NKT17
	WT	Eomes cKO		WT	Eomes cKO		WT	Eomes cKO
	41.9	1.26		9.37	38.3		10.5	20.4
	52.9	23.89		8.27	19.3		2.25	10.1
	57.1	22.25		7.04	18.8		4.22	13.8
	23.64	0.97		16.9	26.2		0.15	1.08
	53.2	10.78		12.5	25.2		1.63	1.01
	30.03	1.03		24.8	25.3		7.99	5.31
		11.46			40.4			4.77
Figure 2e
	FPKM
		WT-1	WT-2	WT-3	Eomes cKO-1	Eomes cKO-2	Eomes cKO-3
	Ccl5	297.202	412.642	360.215	34.5174	96.9624	36.6793
	Xcl1	485.26	568.955	412.675	89.3847	269.853	32.961
	Ifngr1	181.047	179.16	162.305	30.2094	66.7485	15.0104
	Il12rb2	22.568	25.918	26.4733	1.5231	7.53386	1.05587
	Fcer1g	130.548	141.097	111.687	23.3728	98.2093	14.1221
	Il10ra	13.6	11.9163	14.9256	1.16727	9.32256	0.849146
	Irf8	8.61897	9.10407	10.7553	5.42406	5.60657	3.03648
	Stat4	17.5748	23.6971	19.9511	2.11437	10.0722	1.22918
	Prdm1	2.25927	1.75319	1.2579	0.365801	0.564383	0.209435
	Txk	48.5606	48.8305	38.3021	17.7734	19.8136	20.0844
	tbx21	66.0349	55.0825	67.2316	7.98288	27.1813	6.47581
Figure 2f
	FPKM
		WT-1	WT-2	WT-3	Eomes cKO-1	Eomes cKO-2	Eomes cKO-3
	Il4	24.2618	32.7451	24.7462	72.7039	51.217	50.9807
	Irf4	3.29284	3.96822	3.86563	6.70599	5.88008	6.28167

## Sheet: Figure 3
Figure 3b	Thymus
	%IFNg+ iNKT cells			%IL4+IFNg-iNKT cells			%IL-17+ iNKT cells
	WT	Eomes cKO		WT	Eomes cKO		WT	Eomes cKO
	63.8	7.71		7.22	56.3		3.19	15.8
	57.5	44.9		8.54	18		0.37	5.18
	62.5	37.1		7.94	20.8		1.06	5.29
	23.57	4.09		21.5	40.4		0.85	0.56
	69.8	26.5		10.7	31.3		0.19	1.13
	48.4	3.16		14.8	31.3		2.89	1.6
		19.77			43.1			2.93
Figure 3d	Spleen
	%IFNg+ iNKT cells			%IL4+IFNg-iNKT cells			%IL-17+ iNKT cells
	WT	Eomes cKO		WT	Eomes cKO		WT	Eomes cKO
	41.9	1.26		9.37	38.3		10.5	20.4
	52.9	23.89		8.27	19.3		2.25	10.1
	57.1	22.25		7.04	18.8		4.22	13.8
	23.64	0.97		16.9	26.2		0.15	1.08
	53.2	10.78		12.5	25.2		1.63	1.01
	30.03	1.03		24.8	25.3		7.99	5.31
		11.46			40.4			4.77
Figure 3f
	% of IFNg+				% of IL4+IFN-g-				% of IL7+IFNg-
	non-immunized	Gal i.v.			non-immunized	Gal i.v.			non-immunized	Gal i.v.
	naïve	WT	Eomes cKO		naïve	WT	Eomes cKO		naïve	WT	Eomes cKO
	0.46	28.6	17.41		0.16	14.7	13.7		0.11	0.69	0.93
	1.83	41.03	13.75		1.8	12.1	10.8		0.019	1.68	2.53
	2.18	29.6	19.31		1.16	12	11.5		0.14	2.12	2.34
	1.26	32.9	3.55		1.25	15.8	15.5		0.16	1.66	1.12
		35.2	6.99		0.47	14.1	21.3		0.12	1.72	1.44

## Sheet: Figure 4
Figure 4c	% in thymus
	DN		DP		CD4SP		CD8SP
	WT	EomescKO	WT	EomescKO	WT	EomescKO	WT	EomescKO
	36.2	61	26.9	71.9	31.6	66.7	34.4	60.9
	87.4	11.3	88.6	11.1	87.7	12	85.3	14.6
	72.7	25.2	65.7	34	67.1	32.6	67.9	31.5
	40.1	58.6	39.1	57.8	37.4	59.4	34.9	64.8
	43.3	55.7	32.4	64.7	35.9	60.7	40.6	58.7
Figure 4e
	%iNKT cell in thymus			%iNKT cell in spleen			%iNKT cell in liver
	WT	EomescKO		WT	EomescKO		WT	EomescKO
	66.6	28.4		58.2	33.5		82	14.2
	91.1	8.17		85.8	12.3		92.8	4.86
	92.8	6.48		81.4	17		93.1	4.77
	75.3	23.3		50.6	38.4		59.8	32.7
	83.5	16.8		62	33.7		76.7	21.3
Figure 4g	% in thymus
	Stage 0		Stage1		Stage2		Stage3
	WT	Eomes cKO	WT	Eomes cKO	WT	Eomes cKO	WT	Eomes cKO
	37	55.6	22.8	61.4	43.1	55.2	75	20.8
	61.7	36.7	66.7	30.8	56.1	37.9	95	4.1
	44.2	55.8	20.6	79.4	26.8	70.7	80.4	18.1
	39.1	60.9	41.2	50	31.1	65.6	84.6	13.4

## Sheet: Figure 5
Figure 5a	relative intensity
		WT			Eomes cKO
		0 h	16 h	48 h	0h	16h
		0.000297923	0.20576	0.054018	0	0
		0.000452057	0.511423	0.0476751	0	0
		0.00356364	0.649779	0.0198451	0	0
		0.00251999	0.133322	0.0227863
		7.35759e-05	0.110066
		0.00124441	0.721485
		7.6943e-05	0.326285
Figure 5c	% input
	H3K9ac	Eomes promoter		Eomes TSS -0.6kb		Eomes TSS +1.6kb
		before	after	before	after	before	after
		0.176053	0.31719	0.18556	0.344189	0.0609426	0.0888656
		0.156647	0.22638	0.183887	0.414567	0.0897574	0.198254
		0.164158	0.202804	0.159271	0.376972	0.128947	0.121786
		0.056156	0.214348	0.124241	0.357533	0.0485603	0.143117
	% input
	H3K27ac	Eomes promoter		Eomes TSS -0.6kb		Eomes TSS +1.6kb
		before	after	before	after	before	after
		0.0160156	0.0911074	0.0431179	0.149003	0.0215401	0.0784689
		0.0248326	0.0404433	0.0272082	0.0524845	0.0155388	0.0466519
		0.00396224	0.0858112	0.0198396	0.104953	0.015483	0.0438504
		0.00416288	0.0531686	0.00873906	0.0724196	0.00791387	0.0684437

## Sheet: Figure 6
Figure 6b	%Klrg1+ iNKT
	wt naïve	wt DCG	EOMES cKO DCG
	3.1	60	4.85
	3.07	63.1	4.01
	2.66	68.7	6.43
	1.71	54.2	29.4
		31.7	6.1
Figure 6e	% granzyme A+ iNKT
	wt naïve	wt DCG	EOMES DCG
	2.81	51.3	0.82
	0.37	54.7	0.35
	1.12	56.7	0.32
	0.4	24.2	2.35

## Sheet: Figure 8
Figure 8a	FPKM	Ccl4				Ccl5				Fasl				Gzma				Gzmb
		WT	KO	WT	KO	WT	KO	WT	KO	WT	KO	WT	KO	WT	KO	WT	KO	WT	KO	WT	KO
		naïve	naïve	DCG	DCG	naïve	naïve	DCG	DCG	naïve	naïve	DCG	DCG	naïve	naïve	DCG	DCG	naïve	naïve	DCG	DCG
		28.5894	67.2955	179.643	3.09841	2624.08	4520.05	10413.1	132.616	81.6774	48.8412	109.129	9.76731	803.291	1944.98	5013.66	56.414	427.744	398.596	608.506	44.4127
		27.667	35.2895	176.906	5.53035	3227.67	2868.45	8609.09	303.817	53.9867	60.4963	87.3187	10.9355	1025.48	807.348	4675.93	142.195	216.4	307.103	559.34	40.5405
		35.1681	38.7062	127.864	0.579201	2768.14	2724.67	12151.7	35.0496	45.3957	38.0902	132.203	8.46146	964.875	716.586	4618.45	6.74073	171.19	299.296	734.56	20.8806
		Ifng				Klrg1				Tbx21				Irf8				Runx3
		WT	KO	WT	KO	WT	KO	WT	KO	WT	KO	WT	KO	WT	KO	WT	KO	WT	KO	WT	KO
		naïve	naïve	DCG	DCG	naïve	naïve	DCG	DCG	naïve	naïve	DCG	DCG	naïve	naïve	DCG	DCG	naïve	naïve	DCG	DCG
		172.138	179.24	299.699	3.07394	44.0489	179.848	306.243	20.0777	86.6089	74.5908	137.051	0.401258	21.343	19.883	53.5321	11.0696	63.7297	41.5117	83.4004	37.4274
		174.665	248.327	365.501	3.77209	72.6022	57.9399	349.02	28.3652	54.9638	46.9106	115.086	3.15847	24.2512	17.8318	44.9369	20.7724	47.6201	49.3523	65.6509	40.4827
		159.799	128.644	318.247	0.368719	56.6445	38.3311	293.502	19.5611	69.8346	43.8756	129.044	0.157519	15.453	21.5436	37.2491	4.06902	40.462	43.6101	91.4064	30.3912
Figure 8b	FPKM	Il4				Ccr4				Il17rb				Il13				Gata3
		WT	KO	WT	KO	WT	KO	WT	KO	WT	KO	WT	KO	WT	KO	WT	KO	WT	KO	WT	KO
		naïve	naïve	DCG	DCG	naïve	naïve	DCG	DCG	naïve	naïve	DCG	DCG	naïve	naïve	DCG	DCG	naïve	naïve	DCG	DCG
		27.4345	37.3317	5.9633	80.4433	7.03954	19.4688	5.19694	65.4585	18.5841	43.9771	3.63733	100.339	9.98409	26.0569	1.32061	156.628	59.3628	61.6038	37.9264	135.283
		19.0799	39.9896	72.2277	87.7379	18.2352	27.6956	15.3349	56.0312	35.8737	52.8221	3.04664	120.784	12.0806	15.3423	4.25686	133.917	59.0659	62.0164	45.932	123.964
		26.2515	36.7002	12.2049	66.4223	20.9279	15.5492	10.4878	56.9556	59.505	39.5164	1.96108	128.291	9.46672	11.3207	2.44011	101.077	60.3776	47.3076	45.3047	98.5149
		Irf4				Zbtb16
		WT	KO	WT	KO	WT	KO	WT	KO
		naïve	naïve	DCG	DCG	naïve	naïve	DCG	DCG
		9.56265	14.6212	9.14716	37.9213	30.6141	18.2981	28.161	45.1739
		9.53374	8.58962	12.3914	35.3461	23.3803	28.2913	16.5344	47.4867
		16.0586	8.31087	18.0393	42.9641	30.4304	31.9722	31.3297	58.5654
Figure 8c	FPKM	Ccr2				Il17a				Itgae				Ikzf3				Rorc
		WT	KO	WT	KO	WT	KO	WT	KO	WT	KO	WT	KO	WT	KO	WT	KO	WT	KO	WT	KO
		naïve	naïve	DCG	DCG	naïve	naïve	DCG	DCG	naïve	naïve	DCG	DCG	naïve	naïve	DCG	DCG	naïve	naïve	DCG	DCG
		20.4741	44.5602	15.4672	64.6122	19.0634	36.4068	0.484641	182.844	30.6454	16.4437	1.49657	45.0959	55.7755	68.7864	75.936	128.842	4.69411	13.17	0.89941	39.0996
		39.7627	34.182	21.1582	62.3068	13.7317	14.7034	1.2072	197.294	9.86061	17.7719	1.9163	50.0631	60.407	50.1971	60.0327	134.665	8.7442	12.2759	0.78125	50.7129
		35.6772	29.8483	31.5386	77.9295	26.9905	23.2408	0.753146	318.248	11.7635	15.1729	0.644602	67.5204	65.5862	40.8049	91.3473	114.265	8.17763	7.43247	0.588369	82.0471
		Nr1d1
		WT	KO	WT	KO
		naïve	naïve	DCG	DCG
		11.5059	17.1677	1.11509	25.5043
		24.0726	14.2394	1.68639	25.2144
		18.4369	11.5585	1.13799	22.2424

## Sheet: Figure S1
Figure S1a	% in thymus			% in thymus			% CD3+T cells in spleen			% CD3+T cells in spleen
	Thymus CD4SP			Thymus CD8SP			Spleen CD4+T cells			Spleen CD8+T cells
	WT	Eomes cKO		WT	Eomes cKO		WT	Eomes cKO		WT	Eomes cKO
	8.61	8.27		4.86	2.54		55.1	50		42.2	47.2
	14	15.6		6.85	7.27		54.4	53.6		40.9	41.5
	12.9	12.7		4.96	6.78		48.6	49.6		46.2	43.9
	38.6	34.2		13.8	14.5		51.9	49.9		44	46.1
	25.7	13.5		6.33	2.8		52.6	52.2		41.7	40.7
	10.9	8.14		5.73	3.02		51.1	45.5		45.9	51.2
		8.44			3.27			50.1			46.1
Figure S1b	Cell No. (x10^5)			Cell No. (x10^5)			Cell No. (x10^5)
	Thymsus			Spleen			Liver
	WT	Eomes cKO		WT	Eomes cKO		WT	Eomes cKO
	2.88	2.76		7.7044	6.223		2.5134	1.60356
	5.244	3.456		9.3296	6.6608		2.15943	1.44288
	6.84	3.5616		8.228	9.0576		1.0506	0.71461
	2.88	2.76		4.32	5.6448		2.9637	0.9801
	4.1072	2.6688		10.6496	7.805		2.92434	0.11925
	5.3328	1.8864		9.36	4.3688		2.96016	0.50181
	4.092	3.258		6.2784	9.4024			0.14352
		3.168			4.9848

## Sheet: Figure S2
Figure S2a
	Cell number in thymus (x10^5 cells)
	stage 0	WT	0.14976	0.445216	0.37962	0.14976	0.240271	0.150918	0.548328
		EOMES cKO	0.130548	0.166925	0.155286	0.130548	0.132639	0.0682877	0.413766	0.329472
	stage 1	WT	0.159755	0.260732	0.547539	0.159755	0.435482	0.137148	0.230011
		EOMES cKO	1.15574	0.751791	1.06943	1.15574	0.334401	0.850238	0.550081	1.01871
	stage 2	WT	0.45066	0.682979	1.04233	0.45066	0.67701	0.799611	0.41402
		EOMES cKO	1.13236	1.26351	1.06626	1.13236	0.917213	0.857324	1.28352	1.53476
	stage 3	WT	2.059	3.55333	4.22585	2.059	2.4043	4.13976	2.61556
		EOMES cKO	0.212448	1.06135	0.929802	0.212448	1.10352	0.0476488	0.886697	0.103743
